# Supplementary material for: Metabolomic Characterizations of Liver Injury Caused by Acute Arsenic Toxicity in Zebrafish
Source: PLoS One. 2016 Mar 11;11(3):e0151225. doi: 10.1371/journal.pone.0151225 (PMC4788152; doi:10.1371/journal.pone.0151225)
Supplement: S2 Table — (XLSX) [file pone.0151225.s004.xlsx]

## Sheet: p<0.01 and #molecular>=3
S2 Table. IPA predicted effects of the metabolic alteration on Disease and Biofunctions and Tox Functions. (p<0.01 and #molecular>=3)
Top Disease and Biofunctions
Categories	Diseases or Functions Annotation	p-Value	Predicted Activation State	Activation z-score	Molecules	# Molecules
Cancer, Gastrointestinal Disease, Organismal Injury and Abnormalities	colon cancer	4.63e-15			D-glucose,glycine,L-aspartic acid,L-glutamic acid,L-isoleucine,L-lysine,L-methionine,L-phenylalanine,L-serine,L-threonine,L-tryptophan,L-tyrosine,linoleic acid,pyruvic acid,succinic acid,ursodeoxycholic acid	16
Cancer, Gastrointestinal Disease, Organismal Injury and Abnormalities	gastroesophageal cancer	5.7e-12			D-glucose,glycine,L-aspartic acid,L-glutamic acid,L-isoleucine,L-lysine,L-methionine,L-phenylalanine,L-serine,L-threonine,L-tryptophan,L-tyrosine,ursodeoxycholic acid	13
Cancer, Gastrointestinal Disease, Organismal Injury and Abnormalities	digestive organ tumor	7.68e-12		-0.651	D-glucose,GABA,glycine,L-aspartic acid,L-glutamic acid,L-isoleucine,L-lysine,L-methionine,L-phenylalanine,L-serine,L-threonine,L-tryptophan,L-tyrosine,linoleic acid,niacinamide,oleic acid,pyruvic acid,succinic acid,ursodeoxycholic acid	19
Cancer, Gastrointestinal Disease, Organismal Injury and Abnormalities	digestive system cancer	9.06e-12			D-glucose,GABA,glycine,L-aspartic acid,L-glutamic acid,L-isoleucine,L-lysine,L-methionine,L-phenylalanine,L-serine,L-threonine,L-tryptophan,L-tyrosine,linoleic acid,oleic acid,pyruvic acid,succinic acid,ursodeoxycholic acid	18
Cancer, Gastrointestinal Disease, Organismal Injury and Abnormalities	gastric cancer	1.41e-11			D-glucose,glycine,L-aspartic acid,L-glutamic acid,L-isoleucine,L-lysine,L-methionine,L-phenylalanine,L-serine,L-threonine,L-tryptophan,L-tyrosine	12
Cancer, Organismal Injury and Abnormalities	abdominal neoplasm	5.4e-11		-0.239	D-glucose,GABA,glycine,L-aspartic acid,L-glutamic acid,L-isoleucine,L-lysine,L-methionine,L-phenylalanine,L-serine,L-threonine,L-tryptophan,L-tyrosine,linoleic acid,niacinamide,oleic acid,pyruvic acid,succinic acid,ursodeoxycholic acid	19
Cancer, Organismal Injury and Abnormalities	abdominal cancer	7.44e-11		-1.067	D-glucose,GABA,glycine,L-aspartic acid,L-glutamic acid,L-isoleucine,L-lysine,L-methionine,L-phenylalanine,L-serine,L-threonine,L-tryptophan,L-tyrosine,linoleic acid,oleic acid,pyruvic acid,succinic acid,ursodeoxycholic acid	18
Amino Acid Metabolism, Molecular Transport, Small Molecule Biochemistry	transport of amino acids	1.94e-08	Increased	2.564	D-glucose,GABA,glycine,L-alanine,L-aspartic acid,L-glutamic acid,L-lysine,L-methionine,L-phenylalanine,L-serine,L-threonine,L-tryptophan,L-tyrosine,trans-4-hydroxy-L-proline	14
Amino Acid Metabolism, Molecular Transport, Small Molecule Biochemistry	uptake of L-amino acid	2.02e-08	Increased	2.433	D-glucose,GABA,glycine,L-alanine,L-aspartic acid,L-methionine,L-phenylalanine,L-serine,L-threonine,L-tryptophan,L-tyrosine,trans-4-hydroxy-L-proline	12
Amino Acid Metabolism, Molecular Transport, Small Molecule Biochemistry	uptake of amino acids	2.18e-08	Increased	2.675	D-glucose,GABA,glycine,L-alanine,L-aspartic acid,L-glutamic acid,L-methionine,L-phenylalanine,L-serine,L-threonine,L-tryptophan,L-tyrosine,trans-4-hydroxy-L-proline	13
Amino Acid Metabolism, Molecular Transport, Small Molecule Biochemistry	uptake of L-alanine	2.8e-08	Increased	2.828	glycine,L-alanine,L-methionine,L-phenylalanine,L-serine,L-threonine,L-tryptophan,L-tyrosine	8
Protein Synthesis	metabolism of protein	3e-08		0.373	citrulline,D-gluconic acid,D-glucose,glycine,L-alanine,L-aspartic acid,L-glutamic acid,L-methionine,L-phenylalanine,L-serine,L-tryptophan,linoleic acid,niacinamide,oleic acid,spermidine	15
Cancer, Gastrointestinal Disease, Hepatic System Disease, Organismal Injury and Abnormalities	hepatobiliary system cancer	3.23e-08			D-glucose,GABA,L-phenylalanine,L-serine,L-threonine,L-tryptophan,L-tyrosine,linoleic acid,oleic acid,succinic acid	10
Molecular Transport	transport of molecule	3.57e-08		1.211	D-fructose,D-glucose,D-mannose,GABA,glycine,L-alanine,L-aspartic acid,L-glutamic acid,L-lysine,L-methionine,L-phenylalanine,L-serine,L-threonine,L-tryptophan,L-tyrosine,linoleic acid,linolenic acid,oleic acid,succinic acid,trans-4-hydroxy-L-proline,ursodeoxycholic acid	21
Nervous System Development and Function	response of chorda tympani	7.78e-08		-0.896	D-fructose,L-glutamic acid,linoleic acid,linolenic acid,maltose,oleic acid	6
Cancer, Organismal Injury and Abnormalities	Cancer	9.88e-08		-1.477	D-glucose,GABA,glycine,L-aspartic acid,L-glutamic acid,L-isoleucine,L-lysine,L-methionine,L-ornithine,L-phenylalanine,L-serine,L-threonine,L-tryptophan,L-tyrosine,linoleic acid,niacinamide,oleic acid,pyruvic acid,succinic acid,ursodeoxycholic acid	20
Lipid Metabolism, Small Molecule Biochemistry	conversion of lipid	2.14e-07		-0.728	citrulline,D-fructose,D-glucose,GABA,glucose-6-phosphate,glycine,L-glutamic acid,L-lysine,L-phenylalanine,L-serine,linoleic acid,oleic acid,oxalic acid,ribose,ursodeoxycholic acid	15
Carbohydrate Metabolism, Cellular Function and Maintenance, Molecular Transport, Small Molecule Biochemistry	transport of D-glucose	2.49e-07		1.897	D-fructose,D-glucose,D-mannose,L-lysine,L-methionine,L-phenylalanine,L-threonine,L-tryptophan,L-tyrosine,oleic acid	10
Cancer, Gastrointestinal Disease, Hepatic System Disease, Organismal Injury and Abnormalities	liver cancer	2.66e-07			D-glucose,L-phenylalanine,L-serine,L-threonine,L-tryptophan,L-tyrosine,linoleic acid,oleic acid,succinic acid	9
Protein Synthesis	synthesis of protein	4.7e-07		-0.165	citrulline,D-glucose,glycine,L-alanine,L-aspartic acid,L-glutamic acid,L-methionine,L-serine,L-tryptophan,linoleic acid,niacinamide,spermidine	12
Cell Cycle, Hepatic System Development and Function	arrest in cell cycle progression of hepatocytes	6.69e-07			glycine,L-alanine,L-aspartic acid,L-glutamic acid,L-serine	5
Cell Cycle, Hepatic System Development and Function	entry into S phase of hepatocytes	6.69e-07		-1.342	glycine,L-alanine,L-aspartic acid,L-glutamic acid,L-serine	5
Cellular Growth and Proliferation	proliferation of cells	7.23e-07		-0.961	chenodeoxycholic acid,cholic acid,citrulline,D-fructose,D-glucose,GABA,glycine,inosine,L-aspartic acid,L-glutamic acid,L-isoleucine,L-lysine,L-methionine,L-phenylalanine,L-serine,L-threonine,L-tryptophan,L-valine,linoleic acid,linolenic acid,lithocholic acid,niacinamide,oleic acid,pyruvic acid,spermidine,ursodeoxycholic acid	26
Amino Acid Metabolism, Small Molecule Biochemistry	efflux of neutral amino acid	7.93e-07	Decreased	-2.39	glycine,L-alanine,L-leucine,L-methionine,L-serine,L-threonine	6
Cellular Compromise, Lipid Metabolism, Small Molecule Biochemistry	peroxidation of lipid	1.3e-06		-0.588	citrulline,D-fructose,D-glucose,GABA,glycine,L-glutamic acid,L-lysine,L-phenylalanine,L-serine,linoleic acid,oxalic acid,ribose,ursodeoxycholic acid	13
Cancer, Gastrointestinal Disease, Hepatic System Disease, Organismal Injury and Abnormalities	hepatocellular carcinoma	1.55e-06			L-phenylalanine,L-serine,L-threonine,L-tryptophan,L-tyrosine,linoleic acid,oleic acid,succinic acid	8
Amino Acid Metabolism, Small Molecule Biochemistry	efflux of L-amino acid	1.62e-06	Decreased	-2.39	glycine,L-alanine,L-leucine,L-methionine,L-serine,L-threonine,pyruvic acid	7
Cancer, Organismal Injury and Abnormalities	malignant solid tumor	1.86e-06		-0.762	D-glucose,GABA,L-glutamic acid,L-ornithine,L-phenylalanine,L-serine,L-threonine,L-tryptophan,L-tyrosine,linoleic acid,oleic acid,succinic acid,ursodeoxycholic acid	13
Lipid Metabolism, Molecular Transport, Small Molecule Biochemistry	concentration of fatty acid	2.83e-06		0.971	citrulline,D-fructose,D-glucose,GABA,L-glutamic acid,L-methionine,linoleic acid,linolenic acid,oleic acid,pyruvic acid,ursodeoxycholic acid	11
Organismal Development	growth of organism	4.09e-06	Decreased	-2.119	GABA,glycine,L-aspartic acid,L-glutamic acid,L-isoleucine,L-methionine,L-phenylalanine,L-serine,L-threonine,L-valine,oleic acid,pyruvic acid,spermidine	13
Amino Acid Metabolism, Molecular Transport, Small Molecule Biochemistry	uptake of glutamine family amino acid	6.12e-06		1.488	D-glucose,GABA,glycine,L-alanine,L-aspartic acid,L-phenylalanine,L-tryptophan,trans-4-hydroxy-L-proline	8
Cellular Growth and Proliferation, Organismal Development	growth of Yersinia pestis	6.12e-06		-1.52	glycine,L-aspartic acid,L-glutamic acid,L-isoleucine,L-methionine,L-phenylalanine,L-threonine,L-valine	8
Amino Acid Metabolism, Molecular Transport, Small Molecule Biochemistry	uptake of L-proline	6.21e-06		1.633	GABA,glycine,L-alanine,L-phenylalanine,L-tryptophan,trans-4-hydroxy-L-proline	6
Cellular Growth and Proliferation, Organismal Development	growth of bacteria	7.24e-06	Decreased	-2.253	glycine,L-aspartic acid,L-glutamic acid,L-isoleucine,L-methionine,L-phenylalanine,L-serine,L-threonine,L-valine,oleic acid,spermidine	11
Connective Tissue Disorders, Gastrointestinal Disease, Inflammatory Disease, Skeletal and Muscular Disorders	periodontitis	7.45e-06			cadaverine,inosine,L-isoleucine,L-leucine,L-lysine,L-phenylalanine	6
Cancer, Organismal Injury and Abnormalities	neoplasia of epithelial tissue	1.23e-05			D-glucose,GABA,L-phenylalanine,L-serine,L-threonine,L-tryptophan,L-tyrosine,linoleic acid,niacinamide,oleic acid,succinic acid,ursodeoxycholic acid	12
Amino Acid Metabolism, Small Molecule Biochemistry	efflux of L-alanine	1.33e-05	Decreased	-2.236	glycine,L-alanine,L-methionine,L-serine,L-threonine	5
Cell Cycle	arrest in cell cycle progression	1.95e-05			glycine,L-alanine,L-aspartic acid,L-glutamic acid,L-methionine,L-serine	6
Cancer, Organismal Injury and Abnormalities	epithelial cancer	2.48e-05			GABA,L-phenylalanine,L-serine,L-threonine,L-tryptophan,L-tyrosine,linoleic acid,oleic acid,succinic acid,ursodeoxycholic acid	10
Nervous System Development and Function	activation of brain	2.6e-05		-0.055	GABA,glycine,L-glutamic acid,L-methionine,L-phenylalanine,L-tryptophan,L-tyrosine	7
Cell Cycle	interphase	2.89e-05		-1.342	D-glucose,glycine,L-alanine,L-aspartic acid,L-glutamic acid,L-serine,linoleic acid,linolenic acid,niacinamide	9
Small Molecule Biochemistry	release of glucagon	3.51e-05			D-glucose,glycine,oleic acid	3
Free Radical Scavenging, Molecular Transport	quantity of reactive oxygen species	6.35e-05		-1.131	citrulline,D-glucose,GABA,L-glutamic acid,L-methionine,niacinamide,oleic acid,pyruvic acid,succinic acid,ursodeoxycholic acid	10
Lipid Metabolism, Molecular Transport, Small Molecule Biochemistry	accumulation of triacylglycerol	6.56e-05		-0.553	cholic acid,D-fructose,D-glucose,linoleic acid,niacinamide,oleic acid	6
Nervous System Development and Function	response of glossopharyngeal nerve	6.96e-05		-1.987	L-glutamic acid,linoleic acid,linolenic acid,oleic acid	4
Cell Death and Survival	necrosis	8.19e-05		0.374	chenodeoxycholic acid,cholic acid,D-fructose,D-glucose,ethanolamine,GABA,glycine,L-glutamic acid,L-methionine,L-phenylalanine,L-tryptophan,L-tyrosine,linoleic acid,linolenic acid,lithocholic acid,niacinamide,oleic acid,pyruvic acid,spermidine,succinic acid,ursodeoxycholic acid	21
Cell Death and Survival	cell death of tumor cell lines	9.04e-05		1.366	chenodeoxycholic acid,D-glucose,ethanolamine,GABA,glycine,L-glutamic acid,L-methionine,L-phenylalanine,L-tryptophan,L-tyrosine,linoleic acid,lithocholic acid,oleic acid,pyruvic acid,spermidine	15
Cell Death and Survival	cell death	0.000104		0.567	chenodeoxycholic acid,cholic acid,D-fructose,D-glucose,ethanolamine,GABA,glycine,L-glutamic acid,L-methionine,L-phenylalanine,L-serine,L-tryptophan,L-tyrosine,linoleic acid,linolenic acid,lithocholic acid,niacinamide,oleic acid,oxalic acid,pyruvic acid,ribose,spermidine,succinic acid,ursodeoxycholic acid	24
Gastrointestinal Disease, Hepatic System Disease, Metabolic Disease	hepatic steatosis	0.000109		-0.833	D-fructose,L-glutamic acid,L-methionine,L-phenylalanine,L-tryptophan,oleic acid	6
Free Radical Scavenging, Molecular Transport	quantity of hydrogen peroxide	0.000111			D-glucose,GABA,L-glutamic acid,pyruvic acid,succinic acid	5
Molecular Transport	quantity of metal	0.000112		-0.787	9Z-hexadecenoic acid,D-fructose,D-glucose,GABA,glycine,L-glutamic acid,L-lysine,L-ornithine,linoleic acid,linolenic acid,lithocholic acid,oleic acid,pyruvic acid,ursodeoxycholic acid	14
Cell-To-Cell Signaling and Interaction	response of central nervous system cells	0.000137			GABA,glycine,L-glutamic acid	3
Small Molecule Biochemistry	reduction of molybdate	0.000137			D-fructose,D-glucose,maltose	3
Energy Production, Molecular Transport, Nucleic Acid Metabolism, Small Molecule Biochemistry	concentration of ATP	0.000168		1.4	D-fructose,D-glucose,glycine,L-glutamic acid,linoleic acid,oleic acid,pyruvic acid	7
Cellular Development, Cellular Growth and Proliferation	proliferation of tumor cell lines	0.000171		-0.483	chenodeoxycholic acid,citrulline,D-fructose,D-glucose,GABA,L-glutamic acid,L-serine,linoleic acid,linolenic acid,lithocholic acid,oleic acid,spermidine,ursodeoxycholic acid	13
Cell Death and Survival	apoptosis of pancreatic cancer cell lines	0.000199		-1.066	D-glucose,GABA,linoleic acid,oleic acid	4
Molecular Transport	transport of H+	0.000199			L-glutamic acid,linoleic acid,linolenic acid,oleic acid	4
Cell-To-Cell Signaling and Interaction, Cellular Growth and Proliferation, Nervous System Development and Function	excitation of neurons	0.000216		0.171	D-glucose,GABA,glycine,L-aspartic acid,L-glutamic acid,L-serine	6
Molecular Transport	transport of inorganic cation	0.000216		-1.172	D-fructose,D-glucose,L-glutamic acid,linoleic acid,linolenic acid,oleic acid	6
Cell Signaling, Molecular Transport, Vitamin and Mineral Metabolism	quantity of Ca2+	0.000218		-0.921	9Z-hexadecenoic acid,D-glucose,GABA,glycine,L-glutamic acid,L-lysine,L-ornithine,linoleic acid,linolenic acid,lithocholic acid,oleic acid,pyruvic acid,ursodeoxycholic acid	13
Gastrointestinal Disease, Hepatic System Disease, Organismal Injury and Abnormalities	damage of liver	0.000236		1.691	cholic acid,D-glucose,glycine,L-methionine,L-phenylalanine,lithocholic acid,oleic acid,ursodeoxycholic acid	8
Cell Death and Survival	apoptosis of tumor cell lines	0.000279		0.753	chenodeoxycholic acid,D-glucose,ethanolamine,GABA,L-glutamic acid,L-methionine,L-phenylalanine,L-tyrosine,linoleic acid,lithocholic acid,oleic acid,pyruvic acid	12
Cell Death and Survival	necrosis of epithelial tissue	0.000304		-0.311	cholic acid,D-fructose,D-glucose,glycine,L-glutamic acid,linoleic acid,linolenic acid,niacinamide,oleic acid,ursodeoxycholic acid	10
Carbohydrate Metabolism	synthesis of glycogen	0.000305		1.96	D-fructose,D-glucose,linoleic acid,oleic acid	4
Cell-To-Cell Signaling and Interaction, Cellular Growth and Proliferation, Nervous System Development and Function	excitation of orexin neurons	0.000305			D-glucose,glycine,L-aspartic acid,L-serine	4
Cell-To-Cell Signaling and Interaction, Nervous System Development and Function	action potential of cells	0.000305			D-glucose,GABA,glycine,oleic acid	4
Lipid Metabolism, Molecular Transport, Small Molecule Biochemistry	uptake of lipid	0.000324		0.036	cholic acid,D-glucose,linoleic acid,oleic acid,pyruvic acid,succinic acid,ursodeoxycholic acid	7
Digestive System Development and Function, Hepatic System Development and Function, Organ Development	response of liver	0.000324		1.342	D-fructose,D-glucose,glycine,inosine,L-methionine,ursodeoxycholic acid	6
Cellular Function and Maintenance, Molecular Transport	efflux of chloride	0.000335			D-glucose,GABA,glycine	3
Cell Death and Survival	apoptosis	0.000369		-0.534	chenodeoxycholic acid,D-fructose,D-glucose,ethanolamine,GABA,glycine,L-glutamic acid,L-methionine,L-phenylalanine,L-serine,L-tyrosine,linoleic acid,linolenic acid,lithocholic acid,niacinamide,oleic acid,oxalic acid,pyruvic acid,succinic acid,ursodeoxycholic acid	20
Cell Signaling, Small Molecule Biochemistry	quantity of nitric oxide	0.000391		0.59	citrulline,D-glucose,L-glutamic acid,L-lysine,L-ornithine,linoleic acid	6
Lipid Metabolism, Molecular Transport, Small Molecule Biochemistry	concentration of lipid	0.000427		0.286	cholic acid,citrulline,D-fructose,D-glucose,GABA,L-glutamic acid,L-methionine,linoleic acid,linolenic acid,lithocholic acid,oleic acid,pyruvic acid,ursodeoxycholic acid	13
Cell-To-Cell Signaling and Interaction, Molecular Transport, Small Molecule Biochemistry	release of 5-hydroxytryptamine	0.000446		-1.091	D-glucose,linoleic acid,linolenic acid,oleic acid	4
Cell-To-Cell Signaling and Interaction, Nervous System Development and Function	response of neurons	0.000446		-0.218	D-glucose,GABA,glycine,L-glutamic acid	4
Cell Signaling, Molecular Transport, Vitamin and Mineral Metabolism	uptake of Ca2+	0.000469		0.603	D-fructose,D-glucose,glycine,L-glutamic acid,succinic acid,ursodeoxycholic acid	6
Lipid Metabolism, Molecular Transport, Small Molecule Biochemistry	flux of lipid	0.000559		-0.083	chenodeoxycholic acid,cholic acid,D-glucose,linoleic acid,oleic acid,pyruvic acid	6
Lipid Metabolism, Molecular Transport, Small Molecule Biochemistry	quantity of polyunsaturated fatty acids	0.000559		-0.234	D-glucose,GABA,linoleic acid,linolenic acid,oleic acid,ursodeoxycholic acid	6
Cell Death and Survival	cell viability of liver cells	0.000654			D-fructose,L-methionine,oleic acid	3
Cellular Movement	invasion of colon cancer cell lines	0.000654			chenodeoxycholic acid,cholic acid,lithocholic acid	3
Nucleic Acid Metabolism, Small Molecule Biochemistry	synthesis of NADPH	0.000654			D-glucose,glucose-6-phosphate,pyruvic acid	3
Cell Death and Survival	cell death of neuroendocrine cells	0.000718		-0.783	D-glucose,GABA,L-glutamic acid,niacinamide,oleic acid	5
Lipid Metabolism, Molecular Transport, Small Molecule Biochemistry	concentration of triacylglycerol	0.00076		0.168	cholic acid,D-fructose,D-glucose,L-glutamic acid,linoleic acid,linolenic acid,oleic acid	7
Gastrointestinal Disease, Hepatic System Disease, Organismal Injury and Abnormalities	injury of liver	0.000779		1.446	cholic acid,D-glucose,glycine,L-methionine,oleic acid,ursodeoxycholic acid	6
Cardiovascular System Development and Function, Hematological System Development and Function	blood pressure	0.000865		-0.647	D-fructose,GABA,glycine,L-glutamic acid,L-lysine,L-ornithine,linoleic acid	7
Lipid Metabolism, Molecular Transport, Small Molecule Biochemistry	concentration of sterol	0.000865		0.8	cholic acid,D-fructose,D-glucose,L-glutamic acid,linoleic acid,linolenic acid,oleic acid	7
Cellular Function and Maintenance	hyperpolarization	0.000884		0.573	D-glucose,GABA,glycine,L-glutamic acid,pyruvic acid	5
Cell-To-Cell Signaling and Interaction, Cellular Growth and Proliferation	stimulation of cells	0.000894		-0.078	D-glucose,GABA,glycine,L-aspartic acid,L-glutamic acid,L-serine,L-tryptophan,spermidine	8
Cell Death and Survival	cell death of epithelial cells	0.000994		0.17	cholic acid,D-fructose,D-glucose,glycine,L-glutamic acid,niacinamide,oleic acid,ursodeoxycholic acid	8
Cellular Function and Maintenance	engulfment of cells	0.00111		-0.447	D-glucose,GABA,glycine,L-glutamic acid,lithocholic acid,pyruvic acid,ursodeoxycholic acid	7
Amino Acid Metabolism, Molecular Transport, Small Molecule Biochemistry	uptake of L-triiodothyronine	0.00112			L-phenylalanine,L-tryptophan,L-tyrosine	3
Cancer, Neurological Disease, Organismal Injury and Abnormalities	brain cancer	0.00112			D-glucose,L-glutamic acid,pyruvic acid	3
Cell Death and Survival	cell death of cerebellar granule cell	0.00112			D-glucose,L-glutamic acid,pyruvic acid	3
Cell Morphology, Connective Tissue Development and Function, Skeletal and Muscular System Development and Function	mineralization of osteoblasts	0.00112			D-glucose,L-glutamic acid,ursodeoxycholic acid	3
Cellular Development, Cellular Growth and Proliferation	proliferation of pancreatic cancer cell lines	0.00112			D-fructose,D-glucose,GABA	3
Cellular Function and Maintenance	hyperpolarization of neurons	0.00112			D-glucose,GABA,L-glutamic acid	3
Lipid Metabolism, Small Molecule Biochemistry	incorporation of fatty acid	0.00112			linoleic acid,linolenic acid,oleic acid	3
Molecular Transport, Organismal Development	secretion of gastric acid	0.00112			D-glucose,L-glutamic acid,succinic acid	3
Cell Death and Survival	apoptosis of neuroendocrine cells	0.00114		-1.495	D-glucose,GABA,L-glutamic acid,oleic acid	4
Lipid Metabolism, Molecular Transport, Small Molecule Biochemistry	uptake of cholesterol	0.00114		0.502	cholic acid,linoleic acid,oleic acid,ursodeoxycholic acid	4
Small Molecule Biochemistry	modification of anion	0.00114			D-fructose,D-glucose,inosine,maltose	4
Protein Synthesis	metabolism of peptide	0.00149			D-fructose,glycine,L-glutamic acid,spermidine	4
Cell Cycle	cell cycle progression	0.00175		-1.007	D-glucose,glycine,L-alanine,L-aspartic acid,L-glutamic acid,L-methionine,L-serine	7
Cancer, Gastrointestinal Disease, Organismal Injury and Abnormalities	growth of digestive organ tumor	0.00175			D-glucose,GABA,niacinamide	3
Cell Morphology	modulation of cells	0.00175			GABA,L-glutamic acid,linoleic acid	3
Endocrine System Development and Function, Lipid Metabolism, Molecular Transport, Small Molecule Biochemistry	concentration of anandamide	0.00175			GABA,linoleic acid,oleic acid	3
Lipid Metabolism, Molecular Transport, Small Molecule Biochemistry	concentration of bile acid	0.00175			cholic acid,linolenic acid,ursodeoxycholic acid	3
Lipid Metabolism, Molecular Transport, Small Molecule Biochemistry	concentration of cholesterol ester	0.00175			cholic acid,linoleic acid,oleic acid	3
Cellular Development, Hematological System Development and Function, Hematopoiesis	differentiation of antigen presenting cells	0.0019		-1.067	L-tryptophan,linoleic acid,linolenic acid,oleic acid	4
Cell-To-Cell Signaling and Interaction, Molecular Transport, Small Molecule Biochemistry	release of neurotransmitter	0.00196		-0.908	D-glucose,glycine,L-glutamic acid,L-serine,linoleic acid,linolenic acid,oleic acid	7
Tissue Morphology	quantity of cells	0.00197		-0.512	D-glucose,GABA,inosine,L-glutamic acid,L-methionine,L-phenylalanine,linoleic acid,linolenic acid,oleic acid	9
Lipid Metabolism, Molecular Transport, Small Molecule Biochemistry	concentration of cholesterol	0.00211		1.197	cholic acid,D-fructose,D-glucose,L-glutamic acid,linoleic acid,linolenic acid	6
DNA Replication, Recombination, and Repair	synthesis of DNA	0.00216	Increased	2.135	citrulline,D-glucose,glycine,L-methionine,L-phenylalanine,niacinamide,oxalic acid,pyruvic acid,spermidine	9
Digestive System Development and Function, Gastrointestinal Disease, Hepatic System Development and Function, Hepatic System Disease, Inflammatory Disease, Inflammatory Response, Organ Development	inflammation of liver	0.00218		1	D-fructose,D-glucose,inosine,L-methionine,ursodeoxycholic acid	5
Lipid Metabolism, Molecular Transport, Small Molecule Biochemistry	concentration of eicosanoid	0.00218		-0.854	D-glucose,GABA,linoleic acid,linolenic acid,oleic acid	5
Carbohydrate Metabolism	synthesis of carbohydrate	0.00236	Increased	2.112	chenodeoxycholic acid,D-fructose,D-glucose,GABA,L-glutamic acid,linoleic acid,oleic acid,pyruvic acid	8
Cell Death and Survival	cell death of beta islet cells	0.00238		-0.267	D-glucose,GABA,niacinamide,oleic acid	4
Molecular Transport, Small Molecule Biochemistry	quantity of bilirubin	0.00238		0.849	chenodeoxycholic acid,cholic acid,glycine,ursodeoxycholic acid	4
Drug Metabolism, Molecular Transport, Small Molecule Biochemistry	concentration of glutathione	0.00239		-0.81	citrulline,D-glucose,L-glutamic acid,L-methionine,L-serine,oxalic acid,ursodeoxycholic acid	7
Free Radical Scavenging, Small Molecule Biochemistry	metabolism of hydrogen peroxide	0.00241		0.735	D-glucose,glycine,L-glutamic acid,L-tryptophan,oleic acid,pyruvic acid,succinic acid	7
Energy Production	consumption of oxygen	0.00255		1.195	D-glucose,L-glutamic acid,oleic acid,pyruvic acid,succinic acid	5
Cellular Compromise, Neurological Disease, Organismal Injury and Abnormalities	neurodegeneration of brain cells	0.00256			L-glutamic acid,L-phenylalanine,L-valine	3
Cellular Development, Hematological System Development and Function, Hematopoiesis	differentiation of macrophages	0.00256			linoleic acid,linolenic acid,oleic acid	3
Lipid Metabolism, Molecular Transport, Small Molecule Biochemistry	quantity of steroid	0.00258		0.197	cholic acid,D-fructose,D-glucose,L-glutamic acid,linoleic acid,linolenic acid,oleic acid,ursodeoxycholic acid	8
Carbohydrate Metabolism, Molecular Transport, Small Molecule Biochemistry	concentration of D-glucose	0.0027		0.445	cholic acid,D-fructose,D-glucose,L-ornithine,oleic acid,pyruvic acid	6
Cardiovascular System Development and Function, Hematological System Development and Function	mean arterial pressure	0.00294		-1.982	GABA,L-glutamic acid,L-lysine,L-ornithine	4
Free Radical Scavenging, Molecular Transport	release of reactive oxygen species	0.00294		0	D-glucose,linoleic acid,oleic acid,succinic acid	4
Neurological Disease, Psychological Disorders	Schizophrenia	0.00297			D-glucose,glycine,L-glutamic acid,L-serine,L-tryptophan	5
Neurological Disease	Movement Disorders	0.00306			citrulline,D-glucose,GABA,L-glutamic acid,linoleic acid,linolenic acid,pyruvic acid,spermidine	8
Nucleic Acid Metabolism, Small Molecule Biochemistry	synthesis of nucleotide	0.00313		1.049	chenodeoxycholic acid,cholic acid,D-glucose,glucose-6-phosphate,L-glutamic acid,lithocholic acid,oleic acid,pyruvic acid,ursodeoxycholic acid	9
Cell Death and Survival	cell survival	0.0033		-0.994	D-fructose,D-glucose,L-aspartic acid,L-glutamic acid,L-methionine,L-serine,lithocholic acid,niacinamide,oleic acid,oxalic acid,spermidine,ursodeoxycholic acid	12
Cell Death and Survival	apoptosis of beta islet cells	0.00357			D-glucose,GABA,oleic acid	3
Cell-To-Cell Signaling and Interaction	detachment of cells	0.00357			chenodeoxycholic acid,D-glucose,lithocholic acid	3
Cellular Function and Maintenance, Hepatic System Development and Function	respiration of hepatocytes	0.00357			L-glutamic acid,L-ornithine,succinic acid	3
Free Radical Scavenging, Small Molecule Biochemistry	formation of hydrogen peroxide	0.00357			D-glucose,glycine,L-glutamic acid	3
Gastrointestinal Disease, Hepatic System Disease	intrahepatic cholestasis	0.00357			cholic acid,lithocholic acid,ursodeoxycholic acid	3
Hereditary Disorder	autosomal dominant disease	0.00357			D-glucose,L-glutamic acid,succinic acid	3
Lipid Metabolism, Molecular Transport, Small Molecule Biochemistry	absorption of cholesterol	0.00357			cholic acid,oleic acid,ursodeoxycholic acid	3
Carbohydrate Metabolism, Small Molecule Biochemistry	synthesis of D-glucose	0.00359		1.974	chenodeoxycholic acid,D-glucose,oleic acid,pyruvic acid	4
Nutritional Disease	obesity	0.00359			chenodeoxycholic acid,D-glucose,L-glutamic acid,ursodeoxycholic acid	4
Cell-To-Cell Signaling and Interaction	activation of cells	0.00371		0.548	cholic acid,D-glucose,GABA,L-glutamic acid,L-phenylalanine,L-tryptophan,L-tyrosine,linoleic acid,lithocholic acid,oleic acid,pyruvic acid	11
Amino Acid Metabolism	quantity of amino acids	0.00381		-1.324	citrulline,D-glucose,L-glutamic acid,L-methionine,L-ornithine,pyruvic acid	6
Cell Signaling, Molecular Transport, Vitamin and Mineral Metabolism	mobilization of Ca2+	0.00391		-0.41	D-glucose,L-glutamic acid,L-phenylalanine,L-tryptophan,linoleic acid,lithocholic acid,oleic acid	7
Amino Acid Metabolism, Small Molecule Biochemistry	synthesis of amino acids	0.00432		0.577	D-glucose,L-aspartic acid,L-glutamic acid,L-ornithine	4
Cancer, Organismal Injury and Abnormalities, Renal and Urological Disease	urinary tract tumor	0.00432			D-glucose,L-glutamic acid,niacinamide,succinic acid	4
Cellular Development, Hematological System Development and Function, Hematopoiesis	differentiation of phagocytes	0.00432		-1.067	L-tryptophan,linoleic acid,linolenic acid,oleic acid	4
Cellular Function and Maintenance	respiration of mitochondria	0.00432		0.152	inosine,L-glutamic acid,pyruvic acid,succinic acid	4
Neurological Disease	Reye's syndrome	0.00432			D-glucose,L-lysine,L-ornithine,pyruvic acid	4
Neurological Disease, Organismal Injury and Abnormalities	degeneration of brain	0.00432		0.666	L-glutamic acid,L-phenylalanine,L-valine,niacinamide	4
Cancer, Endocrine System Disorders, Gastrointestinal Disease, Organismal Injury and Abnormalities	pancreatic tumor	0.00479			D-glucose,GABA,niacinamide	3
Cell Morphology, Cellular Function and Maintenance	transmembrane potential of cells	0.00479			D-glucose,GABA,oleic acid	3
DNA Replication, Recombination, and Repair	breakage of DNA	0.00479			D-glucose,L-glutamic acid,lithocholic acid	3
Lipid Metabolism, Molecular Transport, Nucleic Acid Metabolism, Small Molecule Biochemistry	concentration of malonyl-coenzyme A	0.00479			D-glucose,oleic acid,pyruvic acid	3
Lipid Metabolism, Small Molecule Biochemistry, Vitamin and Mineral Metabolism	synthesis of sterol	0.00479			cholic acid,D-glucose,oleic acid	3
Small Molecule Biochemistry	production of lactic acid	0.00479			D-fructose,D-glucose,oleic acid	3
Cell-To-Cell Signaling and Interaction	binding of cells	0.00493		-0.784	D-glucose,D-mannose,glycine,L-glutamic acid,L-tyrosine,linoleic acid,maltose,oleic acid	8
Neurological Disease	degeneration of nervous system	0.00513		0.006	D-glucose,L-glutamic acid,L-phenylalanine,L-valine,niacinamide	5
DNA Replication, Recombination, and Repair, Nucleic Acid Metabolism, Small Molecule Biochemistry	incorporation of thymidine	0.00515		0.414	D-glucose,L-methionine,linoleic acid,oleic acid	4
Carbohydrate Metabolism	quantity of carbohydrate	0.00571		-0.383	cholic acid,citrulline,D-fructose,D-glucose,L-ornithine,lithocholic acid,oleic acid,pyruvic acid	8
Metabolic Disease	glucose metabolism disorder	0.00571		0.085	D-fructose,D-glucose,GABA,glycine,L-aspartic acid,L-glutamic acid,oleic acid,succinic acid	8
Molecular Transport	secretion of molecule	0.00571		-1.208	D-glucose,GABA,L-glutamic acid,L-methionine,linoleic acid,oleic acid,succinic acid,ursodeoxycholic acid	8
Cellular Compromise	degeneration of cells	0.00581		-0.07	D-glucose,L-glutamic acid,L-phenylalanine,L-valine,niacinamide	5
Cell Death and Survival	cell death of epithelial cell lines	0.00609		1.033	D-glucose,L-glutamic acid,niacinamide,oleic acid	4
Cellular Development, Cellular Growth and Proliferation	proliferation of colon cancer cell lines	0.00609		-1.199	chenodeoxycholic acid,citrulline,L-serine,lithocholic acid	4
Endocrine System Disorders, Metabolic Disease	insulin resistance	0.00609		0.927	D-fructose,D-glucose,L-glutamic acid,oleic acid	4
Free Radical Scavenging, Molecular Transport	quantity of superoxide	0.00624			D-glucose,L-methionine,succinic acid	3
Molecular Transport	quantity of lactic acid	0.00624			D-glucose,L-glutamic acid,niacinamide	3
Free Radical Scavenging	metabolism of reactive oxygen species	0.00674		0.755	chenodeoxycholic acid,D-fructose,D-glucose,glycine,L-glutamic acid,L-methionine,L-tryptophan,linoleic acid,lithocholic acid,oleic acid,oxalic acid,pyruvic acid,succinic acid,ursodeoxycholic acid	14
Neurological Disease, Skeletal and Muscular Disorders	neuromuscular disease	0.00709			citrulline,D-glucose,GABA,L-glutamic acid,L-tryptophan,linoleic acid,pyruvic acid	7
Cell Death and Survival	necrosis of kidney	0.00735		1.412	D-glucose,glycine,L-glutamic acid,niacinamide,oleic acid	5
Protein Degradation, Protein Synthesis	catabolism of protein	0.00735		0.931	D-gluconic acid,D-glucose,glycine,L-phenylalanine,oleic acid	5
Cell Signaling, Small Molecule Biochemistry	synthesis of nitric oxide	0.00751		-0.848	citrulline,D-glucose,L-glutamic acid,L-lysine,L-ornithine,linoleic acid,niacinamide,oleic acid,spermidine	9
Lipid Metabolism, Small Molecule Biochemistry	synthesis of fatty acid	0.00758		0.32	chenodeoxycholic acid,cholic acid,D-glucose,GABA,L-glutamic acid,L-methionine,linoleic acid,oleic acid	8
Carbohydrate Metabolism	gluconeogenesis of hepatocytes	0.00793			D-glucose,oleic acid,pyruvic acid	3
Behavior	behavior	0.00828		1.72	D-fructose,D-glucose,GABA,L-glutamic acid,L-tryptophan,maltose,oleic acid	7
Carbohydrate Metabolism, Energy Production	oxidation of carbohydrate	0.00828		1.973	D-fructose,D-glucose,linoleic acid,oleic acid	4
Cell-To-Cell Signaling and Interaction, Nervous System Development and Function	activation of neurons	0.00828		-1.686	D-glucose,GABA,L-glutamic acid,linoleic acid	4
Gene Expression	transactivation of RNA	0.00828		1.697	chenodeoxycholic acid,D-glucose,linoleic acid,oleic acid	4
Cell Death and Survival	cell viability of tumor cell lines	0.0084		0.043	D-glucose,L-aspartic acid,L-glutamic acid,L-methionine,L-serine,oleic acid	6
Free Radical Scavenging, Small Molecule Biochemistry	biosynthesis of hydrogen peroxide	0.0084		0.416	D-glucose,glycine,L-glutamic acid,oleic acid,pyruvic acid,succinic acid	6
Cell Death and Survival	cell viability	0.00899		-0.551	D-fructose,D-glucose,L-aspartic acid,L-glutamic acid,L-methionine,L-serine,lithocholic acid,niacinamide,oleic acid,oxalic acid	10
Cell Death and Survival	killing of cells	0.00917	Decreased	-2.156	D-glucose,glycine,L-glutamic acid,linoleic acid,niacinamide	5
Cell-To-Cell Signaling and Interaction, Cellular Function and Maintenance, Inflammatory Response	phagocytosis of cells	0.00917			D-glucose,glycine,lithocholic acid,pyruvic acid,ursodeoxycholic acid	5
Cell-To-Cell Signaling and Interaction, Nervous System Development and Function	neurotransmission	0.00917		-0.113	D-glucose,GABA,glycine,L-glutamic acid,oleic acid	5
Nucleic Acid Metabolism, Small Molecule Biochemistry	synthesis of purine nucleotide	0.00917		0.578	D-glucose,glucose-6-phosphate,L-glutamic acid,oleic acid,pyruvic acid	5
Cell-To-Cell Signaling and Interaction, Cellular Assembly and Organization	binding of plasma membrane	0.00986			GABA,L-aspartic acid,L-glutamic acid	3
Developmental Disorder, Hereditary Disorder, Metabolic Disease	inborn error of amino acid metabolism	0.00986			L-glutamic acid,L-phenylalanine,L-tyrosine	3
Lipid Metabolism, Molecular Transport, Small Molecule Biochemistry	quantity of diacylglycerol	0.00986			D-fructose,D-glucose,oleic acid	3
Nutritional Disease	weight loss	0.00986			L-glutamic acid,L-methionine,spermidine	3
Post-Translational Modification, Protein Degradation, Protein Synthesis	proteolysis	0.00986			D-gluconic acid,glycine,L-phenylalanine	3
Tox Functions (p<0.05 and #molecular>=3)
Increased Levels of Albumin	increased synthesis of albumin	3.68e-10			glycine,L-isoleucine,L-leucine,L-lysine,L-methionine,L-phenylalanine,L-threonine,L-tryptophan	8
Liver Hyperplasia/Hyperproliferation	liver cancer	2.66e-07			D-glucose,L-phenylalanine,L-serine,L-threonine,L-tryptophan,L-tyrosine,linoleic acid,oleic acid,succinic acid	9
Hepatocellular Carcinoma, Liver Hyperplasia/Hyperproliferation	hepatocellular carcinoma	1.55e-06			L-phenylalanine,L-serine,L-threonine,L-tryptophan,L-tyrosine,linoleic acid,oleic acid,succinic acid	8
Liver Steatosis	hepatic steatosis	0.000109		-0.833	D-fructose,L-glutamic acid,L-methionine,L-phenylalanine,L-tryptophan,oleic acid	6
Liver Damage	damage of liver	0.000236		1.691	cholic acid,D-glucose,glycine,L-methionine,L-phenylalanine,lithocholic acid,oleic acid,ursodeoxycholic acid	8
Liver Damage	injury of liver	0.000779		1.446	cholic acid,D-glucose,glycine,L-methionine,oleic acid,ursodeoxycholic acid	6
Liver Inflammation/Hepatitis	inflammation of liver	0.00218		1	D-fructose,D-glucose,inosine,L-methionine,ursodeoxycholic acid	5
Liver Cholestasis	intrahepatic cholestasis	0.00357			cholic acid,lithocholic acid,ursodeoxycholic acid	3
Liver Necrosis/Cell Death	necrosis of liver	0.0124		-1.08	cholic acid,D-fructose,glycine,L-phenylalanine,ursodeoxycholic acid	5
Increased Levels of Alkaline Phosphatase	increased activation of alkaline phosphatase	0.0159			chenodeoxycholic acid,cholic acid,lithocholic acid,ursodeoxycholic acid	4
Liver Fibrosis	fibrosis of liver	0.0201			cholic acid,D-fructose,ursodeoxycholic acid	3
Liver Necrosis/Cell Death	cell death of hepatocytes	0.0244			cholic acid,D-fructose,glycine,ursodeoxycholic acid	4
Cardiac Hypertrophy	hypertrophy of heart	0.0306			D-glucose,linoleic acid,niacinamide	3
Renal Necrosis/Cell Death	cell death of kidney cells	0.0323		1.119	D-glucose,L-glutamic acid,niacinamide,oleic acid	4

## Sheet: Sheet1
Tox Functions (p<0.05 and #molecular>=2)
Increased Levels of Albumin	increased synthesis of albumin	3.68e-10			glycine,L-isoleucine,L-leucine,L-lysine,L-methionine,L-phenylalanine,L-threonine,L-tryptophan	8
Liver Hyperplasia/Hyperproliferation	liver cancer	2.66e-07			D-glucose,L-phenylalanine,L-serine,L-threonine,L-tryptophan,L-tyrosine,linoleic acid,oleic acid,succinic acid	9
Hepatocellular Carcinoma, Liver Hyperplasia/Hyperproliferation	hepatocellular carcinoma	1.55e-06			L-phenylalanine,L-serine,L-threonine,L-tryptophan,L-tyrosine,linoleic acid,oleic acid,succinic acid	8
Liver Steatosis	hepatic steatosis	0.000109		-0.833	D-fructose,L-glutamic acid,L-methionine,L-phenylalanine,L-tryptophan,oleic acid	6
Liver Damage	damage of liver	0.000236		1.691	cholic acid,D-glucose,glycine,L-methionine,L-phenylalanine,lithocholic acid,oleic acid,ursodeoxycholic acid	8
Liver Damage	injury of liver	0.000779		1.446	cholic acid,D-glucose,glycine,L-methionine,oleic acid,ursodeoxycholic acid	6
Liver Inflammation/Hepatitis	inflammation of liver	0.00218		1	D-fructose,D-glucose,inosine,L-methionine,ursodeoxycholic acid	5
Liver Cholestasis	intrahepatic cholestasis	0.00357			cholic acid,lithocholic acid,ursodeoxycholic acid	3
Liver Necrosis/Cell Death	necrosis of liver	0.0124		-1.08	cholic acid,D-fructose,glycine,L-phenylalanine,ursodeoxycholic acid	5
Increased Levels of Alkaline Phosphatase	increased activation of alkaline phosphatase	0.0159			chenodeoxycholic acid,cholic acid,lithocholic acid,ursodeoxycholic acid	4
Liver Fibrosis	fibrosis of liver	0.0201			cholic acid,D-fructose,ursodeoxycholic acid	3
Liver Necrosis/Cell Death	cell death of hepatocytes	0.0244			cholic acid,D-fructose,glycine,ursodeoxycholic acid	4
Cardiac Hypertrophy	hypertrophy of heart	0.0306			D-glucose,linoleic acid,niacinamide	3
Renal Necrosis/Cell Death	cell death of kidney cells	0.0323		1.119	D-glucose,L-glutamic acid,niacinamide,oleic acid	4
